# Supplementary material for: trans-Dichloridobis(4-methoxy­aniline-κN)palladium(II)
Source: Acta Crystallogr Sect E Struct Rep Online. 2009 May 23;65(Pt 6):m673. doi: 10.1107/S1600536809018509 (PMC2969670; doi:10.1107/S1600536809018509)
Supplement: Supplementary file 2 [file e-65-0m673-Isup2.hkl]

# 
# h,k,l, Fc-squared, Fo-squared, sigma(Fo-squared) and status flag 
# 
data_I
_shelx_title ' 22 in P2(1)/c' 
_shelx_refln_list_code          4 
_shelx_F_calc_maximum      140.05 
_exptl_crystal_F_000       424.00 
_reflns_d_resolution_high  0.7994 
 
loop_ 
 _symmetry_equiv_pos_as_xyz 
 'x, y, z' 
 '-x, y+1/2, -z+1/2' 
 '-x, -y, -z' 
 'x, -y-1/2, z-1/2' 
 
_cell_length_a     4.7333 
_cell_length_b     6.0071 
_cell_length_c    27.6918 
_cell_angle_alpha  90.000 
_cell_angle_beta   94.806 
_cell_angle_gamma  90.000 
 
_shelx_F_squared_multiplier     1.000 
 
loop_ 
 _refln_index_h 
 _refln_index_k 
 _refln_index_l 
 _refln_F_squared_calc 
 _refln_F_squared_meas 
 _refln_F_squared_sigma 
 _refln_observed_status 
   1   0   0     4550.65     4422.88     40.35 o 
   2   0   0      650.37      614.71     11.68 o 
   3   0   0     3787.82     3647.50     43.61 o 
   4   0   0     1619.95     1709.85     39.38 o 
   5   0   0       51.33       32.02     19.38 o 
   1   1   0     1736.41     1871.20     16.61 o 
   2   1   0      520.30      495.58      7.98 o 
   3   1   0      160.98      173.57      8.19 o 
   4   1   0      335.82      359.48     14.02 o 
   5   1   0        3.51       -6.94     14.48 o 
   0   2   0      540.45      509.72     13.84 o 
   1   2   0     6647.79     6610.97     62.13 o 
   2   2   0     7106.15     6969.28     56.52 o 
   3   2   0      451.43      449.02     12.70 o 
   4   2   0     1034.65     1097.12     25.45 o 
   5   2   0     3163.84     3159.64     77.80 o 
   1   3   0        0.26        2.52      3.73 o 
   2   3   0       60.42       54.46      7.63 o 
   3   3   0      113.78      107.23     14.32 o 
   4   3   0      438.86      418.52     19.27 o 
   5   3   0        0.61       -0.80      9.56 o 
   0   4   0    10770.75    10541.92    129.60 o 
   1   4   0     2288.91     2353.04     33.22 o 
   2   4   0     1024.88     1065.23     39.41 o 
   3   4   0     2042.35     2171.15     51.27 o 
   4   4   0      963.48      979.00     46.44 o 
   1   5   0     1054.14     1070.02     27.74 o 
   2   5   0      104.62      139.15     16.72 o 
   3   5   0       51.39       68.66     18.11 o 
   4   5   0      132.03      137.55     25.48 o 
   0   6   0        3.33        6.73     12.26 o 
   1   6   0     1777.93     1908.10     48.82 o 
   2   6   0     2096.64     2075.70     79.24 o 
   3   6   0      253.22      230.77     36.51 o 
   1   7   0      321.54      253.25     28.75 o 
   2   7   0       35.36       42.43     29.17 o 
  -5   1   1      473.69      484.03     39.78 o 
  -4   1   1      880.40      835.67     19.68 o 
  -3   1   1     3450.93     3470.34     29.84 o 
  -2   1   1     6034.24     6035.92     41.16 o 
  -1   1   1    16885.32    16807.20    140.42 o 
   0   1   1     5018.06     5057.98     40.31 o 
   1   1   1     4532.05     4502.20     34.74 o 
   2   1   1     3537.53     3369.20     25.82 o 
   3   1   1     1980.06     1952.76     22.04 o 
   4   1   1      547.60      571.44     16.75 o 
   5   1   1     1810.52     1714.62     71.19 o 
  -5   2   1       75.75       49.56     13.34 o 
  -4   2   1       63.32       61.93      9.12 o 
  -3   2   1       11.50       14.09      5.37 o 
  -2   2   1        9.98       17.18      3.92 o 
  -1   2   1      468.43      495.42     11.42 o 
   0   2   1       12.41       15.44      3.18 o 
   1   2   1        1.14        8.98      3.89 o 
   2   2   1        0.00       -2.84      2.94 o 
   3   2   1       41.11       48.68      9.59 o 
   4   2   1      202.08      203.65     12.86 o 
   5   2   1       11.64        7.09     12.75 o 
  -5   3   1      368.81      400.20     21.65 o 
  -4   3   1     1380.95     1433.21     33.41 o 
  -3   3   1     3142.43     3003.30     58.08 o 
  -2   3   1     3403.53     3386.46     47.12 o 
  -1   3   1     2073.96     2000.94     31.59 o 
   0   3   1     3671.42     3702.03     41.46 o 
   1   3   1     2913.54     2910.49     31.62 o 
   2   3   1      664.04      646.27     22.26 o 
   3   3   1     2000.71     1998.10     86.82 o 
   4   3   1     1907.64     1873.29     38.77 o 
   5   3   1      993.70     1081.76     50.46 o 
  -5   4   1       72.11       84.65     34.47 o 
  -4   4   1       58.32       90.94     20.38 o 
  -3   4   1       16.48       -0.04     12.64 o 
  -2   4   1       83.10       87.57     10.00 o 
  -1   4   1      259.88      304.89     23.91 o 
   0   4   1       38.37       53.82      6.79 o 
   1   4   1       38.67       38.37      7.60 o 
   2   4   1        0.03       -3.18      8.73 o 
   3   4   1       10.15        6.46     10.16 o 
   4   4   1        5.83        8.55     14.58 o 
  -4   5   1      587.80      582.07     41.23 o 
  -3   5   1      378.85      433.87     33.37 o 
  -2   5   1     1988.53     1926.80     59.53 o 
  -1   5   1     3458.64     3453.10     54.02 o 
   0   5   1     1290.13     1277.66     23.81 o 
   1   5   1     2050.78     2050.69     39.13 o 
   2   5   1     1958.83     2001.26     74.15 o 
   3   5   1      827.28      761.89     41.40 o 
   4   5   1      373.87      307.93     32.92 o 
  -3   6   1        7.21       -0.77     15.42 o 
  -2   6   1       48.06       56.84     18.50 o 
  -1   6   1      465.76      447.33     51.61 o 
   0   6   1       16.92        6.07      8.29 o 
   1   6   1        1.42       -3.16     10.23 o 
   2   6   1        0.97       -9.26     13.62 o 
   3   6   1        8.71       25.32     31.31 o 
  -2   7   1      403.31      463.64     55.48 o 
  -1   7   1      190.65      200.92     38.76 o 
   0   7   1     1218.37     1231.84     75.68 o 
   1   7   1      443.43      511.42     37.28 o 
   2   7   1      226.57      189.49     40.59 o 
  -5   0   2      368.14      408.97     39.37 o 
  -4   0   2     1004.97     1045.50     39.81 o 
  -3   0   2     6276.79     6225.63     64.90 o 
  -2   0   2     1940.65     1844.64     22.32 o 
  -1   0   2    11961.25    12112.61     91.55 o 
   0   0   2    12041.73    12205.76    161.57 o 
   1   0   2     7346.58     7468.04     70.74 o 
   2   0   2      892.00      818.80     18.81 o 
   3   0   2     3098.87     3035.90     38.28 o 
   4   0   2     2673.37     2588.06     63.25 o 
   5   0   2      132.24       99.74     24.48 o 
  -5   1   2       82.31       59.76     21.42 o 
  -4   1   2      949.07      974.90     21.41 o 
  -3   1   2       67.38       74.76      5.24 o 
  -2   1   2     2605.67     2679.27     24.19 o 
  -1   1   2     2634.37     2868.70     36.76 o 
   0   1   2     5497.22     5638.49     41.33 o 
   1   1   2     3659.33     3902.08     29.15 o 
   2   1   2      622.95      605.01      8.97 o 
   3   1   2     1791.61     1817.62     22.05 o 
   4   1   2      424.60      432.94     18.73 o 
   5   1   2       14.54       28.96     18.77 o 
  -5   2   2     2125.02     2214.36     51.20 o 
  -4   2   2     2355.48     2388.56     39.01 o 
  -3   2   2      713.72      679.47     15.38 o 
  -2   2   2     3630.82     3408.91     32.81 o 
  -1   2   2     9016.18     9038.39     87.77 o 
   0   2   2      128.61      122.51      4.80 o 
   1   2   2       99.73       69.95      5.17 o 
   2   2   2     8837.40     9011.00     65.19 o 
   3   2   2     1970.84     1991.77     34.42 o 
   4   2   2     1686.05     1702.39     32.03 o 
   5   2   2     1852.24     1810.62     54.15 o 
  -5   3   2        0.11        0.79     20.05 o 
  -4   3   2      710.60      647.41     31.20 o 
  -3   3   2       27.26       21.64      9.65 o 
  -2   3   2     2245.58     2234.06     46.37 o 
  -1   3   2      597.09      580.01     15.99 o 
   0   3   2      344.45      390.47     10.27 o 
   1   3   2     2760.97     2938.70     46.82 o 
   2   3   2       67.27       60.45      7.51 o 
   3   3   2      455.82      462.42     45.72 o 
   4   3   2      297.06      281.20     29.97 o 
   5   3   2        0.69       -0.96     13.33 o 
  -5   4   2      229.47      201.47     30.49 o 
  -4   4   2      642.72      633.64     39.40 o 
  -3   4   2     3953.06     4024.05     74.56 o 
  -2   4   2     1219.53     1209.80     27.86 o 
  -1   4   2      952.12      957.81     23.28 o 
   0   4   2     5464.45     5407.75     54.20 o 
   1   4   2     3386.51     3437.85     49.17 o 
   2   4   2      324.23      339.73     24.54 o 
   3   4   2     2226.03     2197.79     51.54 o 
   4   4   2     1402.24     1476.46    151.25 o 
  -4   5   2      234.22      244.37     30.58 o 
  -3   5   2        4.28       -0.02     13.52 o 
  -2   5   2      361.64      384.41     23.60 o 
  -1   5   2      436.47      457.84     33.15 o 
   0   5   2      238.62      249.08     12.54 o 
   1   5   2      567.36      596.40     20.92 o 
   2   5   2       14.39       21.28     11.30 o 
   3   5   2      527.99      453.00     33.73 o 
   4   5   2      129.31      112.48     23.84 o 
  -3   6   2      181.24      168.41     26.26 o 
  -2   6   2     1494.89     1413.36     54.45 o 
  -1   6   2      826.84      931.35     32.79 o 
   0   6   2      239.85      239.97     25.76 o 
   1   6   2     1751.44     1839.13     47.77 o 
   2   6   2     2659.05     2654.85     78.03 o 
   3   6   2      500.03      520.88     39.79 o 
  -2   7   2       45.31       61.49     20.38 o 
  -1   7   2       94.46       67.72     27.94 o 
   0   7   2       29.82       57.11     26.92 o 
   1   7   2      248.94      295.22     31.15 o 
   2   7   2        3.92       27.13     26.31 o 
  -5   1   3      528.64      575.63     32.27 o 
  -4   1   3     2195.72     2284.68     32.05 o 
  -3   1   3     1904.03     1921.91     20.56 o 
  -2   1   3     6006.12     5970.32     43.81 o 
  -1   1   3     1858.33     1763.52     17.65 o 
   0   1   3     8833.75     9019.38     68.82 o 
   1   1   3     9480.49     9598.41     69.51 o 
   2   1   3     5528.53     5627.39     40.44 o 
   3   1   3     1243.69     1215.99     17.49 o 
   4   1   3     1989.81     2065.94     31.78 o 
   5   1   3      964.28      989.30     40.11 o 
  -5   2   3       86.35       72.12     14.13 o 
  -4   2   3        0.18       -2.07      6.61 o 
  -3   2   3        0.01       -3.39      4.79 o 
  -2   2   3       30.08       28.66      4.32 o 
  -1   2   3     1261.45     1336.08     20.34 o 
   0   2   3      271.58      281.99      6.89 o 
   1   2   3      209.34      208.76      7.38 o 
   2   2   3        0.07        1.01      2.96 o 
   3   2   3        0.13       -1.98      5.10 o 
   4   2   3      251.70      242.16     14.88 o 
   5   2   3        0.42       -8.64     11.42 o 
  -5   3   3      589.54      546.55     43.44 o 
  -4   3   3     1344.15     1287.73     33.90 o 
  -3   3   3     1999.38     1962.73     45.56 o 
  -2   3   3     2423.50     2327.76     37.40 o 
  -1   3   3     3604.95     3531.43     46.68 o 
   0   3   3     3710.80     3643.01     37.44 o 
   1   3   3     3307.22     3475.91     54.57 o 
   2   3   3     2406.56     2340.32     45.45 o 
   3   3   3     2021.15     2036.85     57.18 o 
   4   3   3     1100.28     1150.83     47.07 o 
   5   3   3      858.25      868.44     28.96 o 
  -5   4   3        2.88       -1.63     26.72 o 
  -4   4   3       78.15       69.60     18.43 o 
  -3   4   3        0.01        0.89      9.47 o 
  -2   4   3      193.86      178.59     30.24 o 
  -1   4   3       90.65      103.67     10.07 o 
   0   4   3      639.65      657.33     16.50 o 
   1   4   3      211.36      194.46     13.40 o 
   2   4   3        0.04       -2.27      7.75 o 
   3   4   3       85.16       61.08     13.02 o 
   4   4   3        2.37       -1.71     27.74 o 
  -4   5   3      552.37      549.66     74.04 o 
  -3   5   3      337.32      346.82     36.31 o 
  -2   5   3     1456.34     1408.88     45.97 o 
  -1   5   3     1577.13     1578.70     34.16 o 
   0   5   3     2558.09     2535.37     35.28 o 
   1   5   3     1754.78     1804.39     36.03 o 
   2   5   3     2572.46     2581.84     57.03 o 
   3   5   3     1067.54     1132.98     84.96 o 
   4   5   3      310.49      324.11     33.78 o 
  -3   6   3        6.82        8.04     15.64 o 
  -2   6   3       12.46       38.43     22.23 o 
  -1   6   3      464.83      470.96     25.56 o 
   0   6   3      225.09      207.55     18.50 o 
   1   6   3       56.54       43.13     17.13 o 
   2   6   3       57.49       23.84     17.54 o 
   3   6   3       20.47       25.69     20.81 o 
  -2   7   3      247.72      204.77     32.02 o 
  -1   7   3      833.13      830.39     60.78 o 
   0   7   3     1225.71     1272.20     73.23 o 
   1   7   3      937.27      943.57     46.66 o 
   2   7   3      289.51      283.12     48.14 o 
  -5   0   4      649.47      584.19     45.08 o 
  -4   0   4      961.50      939.40     24.90 o 
  -3   0   4     6740.28     6904.20     70.85 o 
  -2   0   4     1800.28     1693.41     23.63 o 
  -1   0   4     5453.29     5652.94     46.15 o 
   0   0   4     5748.18     5316.47    305.52 o 
   1   0   4     9430.48     9463.08    123.09 o 
   2   0   4       49.03       34.12      4.57 o 
   3   0   4     6948.87     7072.60     71.44 o 
   4   0   4     2458.04     2501.59     62.96 o 
   5   0   4      201.29      189.29     30.80 o 
  -5   1   4      110.10      113.70     19.08 o 
  -4   1   4      816.98      795.26     17.82 o 
  -3   1   4       43.05       39.15      5.13 o 
  -2   1   4     2090.28     2139.18     19.75 o 
  -1   1   4     3515.36     3564.39     32.89 o 
   0   1   4     1514.89     1720.53     16.47 o 
   1   1   4     3618.63     3807.07     31.39 o 
   2   1   4        4.18        4.88      3.01 o 
   3   1   4     1764.29     1777.14     24.22 o 
   4   1   4       22.37       10.74      6.83 o 
   5   1   4      113.66      132.98     19.48 o 
  -5   2   4     1410.13     1398.51     39.92 o 
  -4   2   4     1302.99     1316.53     28.01 o 
  -3   2   4      304.42      310.20     11.84 o 
  -2   2   4     9942.94     9917.69     76.03 o 
  -1   2   4    14527.81    14354.25    138.18 o 
   0   2   4      159.47      128.75      5.06 o 
   1   2   4     4474.29     4573.00     41.32 o 
   2   2   4     6342.39     6414.23     48.73 o 
   3   2   4     1173.98     1157.21     22.60 o 
   4   2   4      443.32      451.66     18.58 o 
   5   2   4     1862.98     1955.60     69.15 o 
  -5   3   4       54.26       58.43     16.81 o 
  -4   3   4      663.26      643.67     24.29 o 
  -3   3   4        9.57       11.87      7.70 o 
  -2   3   4     1534.84     1507.12     33.19 o 
  -1   3   4      168.51      183.12     16.28 o 
   0   3   4      378.33      366.84     10.08 o 
   1   3   4     3426.34     3553.01     36.08 o 
   2   3   4       11.35        5.32      7.24 o 
   3   3   4      668.85      663.18     25.73 o 
   4   3   4      102.90       84.19     10.44 o 
   5   3   4      102.72       89.09     24.89 o 
  -5   4   4      204.81      219.48     46.91 o 
  -4   4   4      602.91      560.69     38.10 o 
  -3   4   4     4146.54     4024.92     74.77 o 
  -2   4   4      954.67      938.67     27.20 o 
  -1   4   4     1083.21     1066.75     24.96 o 
   0   4   4     5658.34     5694.46     56.44 o 
   1   4   4     2726.09     2715.81     37.26 o 
   2   4   4      156.87      175.60     17.75 o 
   3   4   4     1877.23     1860.72     47.29 o 
   4   4   4     1582.69     1601.93     59.05 o 
  -4   5   4      259.67      218.36     67.31 o 
  -3   5   4       12.00      -22.25     22.64 o 
  -2   5   4      502.97      466.37     25.22 o 
  -1   5   4       78.84       92.66     11.19 o 
   0   5   4      230.18      228.94     11.53 o 
   1   5   4      265.49      273.17     24.96 o 
   2   5   4       33.08       49.71     19.60 o 
   3   5   4      470.40      481.75     35.25 o 
   4   5   4       41.65       33.50     18.60 o 
  -3   6   4      132.86      150.36     25.86 o 
  -2   6   4      813.78      779.83     40.51 o 
  -1   6   4     2553.75     2580.47     56.29 o 
   0   6   4     1269.86     1241.88     45.64 o 
   1   6   4      868.83      946.07     42.39 o 
   2   6   4     2353.81     2395.36     73.84 o 
   3   6   4      350.43      407.75     36.42 o 
  -2   7   4      135.26      128.34     25.80 o 
  -1   7   4       38.98       18.15     23.66 o 
   0   7   4       74.86       73.02     26.52 o 
   1   7   4      234.21      241.39     41.20 o 
  -5   1   5     1465.66     1393.62     71.29 o 
  -4   1   5     1961.45     2056.14     29.47 o 
  -3   1   5     2909.87     2946.35     29.22 o 
  -2   1   5     3502.59     3428.46     28.83 o 
  -1   1   5     1127.17     1034.70     12.79 o 
   0   1   5     4475.73     4519.84     29.61 o 
   1   1   5     3377.61     3219.51     25.86 o 
   2   1   5     3961.21     3860.42     32.18 o 
   3   1   5     3243.67     3170.88     34.87 o 
   4   1   5     2406.56     2411.37     42.41 o 
   5   1   5      705.97      725.78     37.33 o 
  -5   2   5       77.53       63.20     13.79 o 
  -4   2   5       36.39       44.30      8.93 o 
  -3   2   5        0.41       -5.94      6.84 o 
  -2   2   5      371.17      392.79      8.94 o 
  -1   2   5      231.93      241.01     11.59 o 
   0   2   5       25.93       20.11      5.21 o 
   1   2   5      104.82      116.74      5.47 o 
   2   2   5       11.86       22.51      4.12 o 
   3   2   5      123.66      138.32     10.53 o 
   4   2   5       41.27       39.34      8.77 o 
   5   2   5        6.81        7.82     24.48 o 
  -5   3   5      374.99      388.46     23.15 o 
  -4   3   5     1223.51     1241.35     30.56 o 
  -3   3   5     3754.55     3646.27     55.01 o 
  -2   3   5     2590.03     2646.36     41.73 o 
  -1   3   5     1687.52     1586.14     28.30 o 
   0   3   5     6284.76     6284.72     57.13 o 
   1   3   5     2138.43     2044.07     24.42 o 
   2   3   5     1202.00     1256.90     42.21 o 
   3   3   5     1451.21     1483.63     38.65 o 
   4   3   5     2215.77     2246.89     43.01 o 
   5   3   5      398.79      390.61     22.93 o 
  -4   4   5        9.18        8.39     14.43 o 
  -3   4   5       16.66       12.93     10.70 o 
  -2   4   5      147.27      147.07     12.32 o 
  -1   4   5      142.54      176.76     22.96 o 
   0   4   5      522.10      564.94     14.21 o 
   1   4   5        4.61       13.54      5.90 o 
   2   4   5        6.66       10.03      8.85 o 
   3   4   5       16.59        7.26     11.32 o 
   4   4   5       81.01       95.52     45.08 o 
  -4   5   5      810.92      862.59     48.50 o 
  -3   5   5      383.10      406.37     32.34 o 
  -2   5   5     1310.39     1309.95     40.46 o 
  -1   5   5     2853.39     2813.04     48.04 o 
   0   5   5      244.11      279.18     12.40 o 
   1   5   5     1073.52     1102.52     32.96 o 
   2   5   5     3218.74     3178.16     64.53 o 
   3   5   5     1101.28     1176.88     49.91 o 
   4   5   5      335.04      297.97     32.60 o 
  -3   6   5        0.29       10.76     17.29 o 
  -2   6   5       16.41       12.74     14.97 o 
  -1   6   5        0.14       11.36     13.90 o 
   0   6   5      252.90      248.69     28.56 o 
   1   6   5       91.61       84.16     19.90 o 
   2   6   5        2.18        7.58     14.20 o 
   3   6   5        2.86       -6.02     14.71 o 
  -2   7   5     1068.91     1079.54     52.61 o 
  -1   7   5      769.99      652.32     55.69 o 
   0   7   5     1361.47     1415.39     78.53 o 
   1   7   5      833.30      816.81     45.48 o 
  -5   0   6      700.45      685.56     46.71 o 
  -4   0   6      657.29      689.99     21.99 o 
  -3   0   6     4773.96     4637.14     61.31 o 
  -2   0   6     4108.83     4046.62     43.51 o 
  -1   0   6    13414.32    14495.01    109.21 o 
   0   0   6    10821.26    11045.51    101.09 o 
   1   0   6    18131.97    18260.49    229.53 o 
   2   0   6     5132.15     5433.90     59.18 o 
   3   0   6     3159.58     3222.75     40.35 o 
   4   0   6     4574.51     4511.38    161.35 o 
   5   0   6      403.85      382.86     38.96 o 
  -5   1   6      225.30      194.15     30.19 o 
  -4   1   6      325.36      327.35     12.77 o 
  -3   1   6       30.50       27.26      5.40 o 
  -2   1   6     1426.12     1421.10     16.18 o 
  -1   1   6       75.40       93.36      4.22 o 
   0   1   6      359.93      410.88      5.68 o 
   1   1   6     1469.40     1460.72     15.75 o 
   2   1   6       17.32       23.21      4.13 o 
   3   1   6      506.34      485.66     13.88 o 
   4   1   6        1.59       -4.95      6.60 o 
   5   1   6       11.66       -0.48     11.68 o 
  -5   2   6     1081.42     1065.98     35.14 o 
  -4   2   6     2416.35     2428.90     39.65 o 
  -3   2   6      571.61      585.57     14.00 o 
  -2   2   6     2376.76     2347.58     23.97 o 
  -1   2   6    16087.08    16087.68    219.59 o 
   0   2   6     3012.43     2959.98     31.23 o 
   1   2   6     1983.02     2001.10     20.43 o 
   2   2   6     8709.23     8786.36     69.65 o 
   3   2   6     2926.65     2972.01     40.05 o 
   4   2   6       54.79       51.92      9.61 o 
   5   2   6     1231.15     1197.34     54.46 o 
  -5   3   6       22.62       22.68     11.45 o 
  -4   3   6      168.45      150.74     17.40 o 
  -3   3   6       22.39       23.10      9.53 o 
  -2   3   6      381.82      358.23     18.52 o 
  -1   3   6       62.26       73.25      8.13 o 
   0   3   6       19.31       38.48      4.80 o 
   1   3   6      334.94      304.47     13.34 o 
   2   3   6       53.11       43.45      8.19 o 
   3   3   6     1488.94     1553.45     50.52 o 
   4   3   6       15.65       19.78     13.94 o 
   5   3   6      103.88      103.37     14.81 o 
  -4   4   6      705.65      599.23     39.61 o 
  -3   4   6     2122.81     2053.81     50.21 o 
  -2   4   6     1653.40     1624.56     33.94 o 
  -1   4   6        4.82       15.16      6.62 o 
   0   4   6     3293.75     3199.75     37.51 o 
   1   4   6     4164.61     4134.34     49.17 o 
   2   4   6      771.95      794.50     27.83 o 
   3   4   6     1487.41     1594.36     43.63 o 
   4   4   6     3080.23     3143.37     84.82 o 
  -4   5   6       55.39       78.26     21.87 o 
  -3   5   6        5.32        0.60     13.42 o 
  -2   5   6      594.39      594.79     23.06 o 
  -1   5   6        0.40        8.09      7.72 o 
   0   5   6      926.63      950.10     28.92 o 
   1   5   6      220.43      248.32     27.24 o 
   2   5   6        2.88       12.19     10.35 o 
   3   5   6      123.37      143.65     23.20 o 
   4   5   6        0.20       12.57     17.13 o 
  -3   6   6      181.62      164.89     26.61 o 
  -2   6   6      687.33      640.05     39.16 o 
  -1   6   6     3587.97     3584.47    121.16 o 
   0   6   6      649.26      689.53     34.12 o 
   1   6   6      598.05      646.55     38.19 o 
   2   6   6     1738.86     1856.46     65.24 o 
   3   6   6      699.19      757.93     69.45 o 
  -1   7   6       19.71        4.69     21.83 o 
   0   7   6      137.63       65.68     26.72 o 
   1   7   6       34.38       44.82     23.76 o 
  -5   1   7     1214.76     1204.82     44.92 o 
  -4   1   7     1114.36     1162.06     22.05 o 
  -3   1   7     1750.00     1739.52     22.58 o 
  -2   1   7      303.81      257.17      7.12 o 
  -1   1   7    13012.05    12926.30     86.31 o 
   0   1   7    10953.64    11001.04     92.45 o 
   1   1   7     6303.46     6225.67     51.45 o 
   2   1   7     3454.50     3349.55     32.59 o 
   3   1   7     3163.11     3128.25     37.06 o 
   4   1   7      703.77      680.14     20.29 o 
   5   1   7      610.69      607.53     32.95 o 
  -5   2   7        5.31       -1.80     11.01 o 
  -4   2   7       15.87       18.50      7.26 o 
  -3   2   7       64.52       77.43      7.13 o 
  -2   2   7      409.03      411.99     14.70 o 
  -1   2   7       58.20       68.05      4.86 o 
   0   2   7      378.11      413.25      8.85 o 
   1   2   7        0.12       -1.47      2.69 o 
   2   2   7        7.23        2.27      3.40 o 
   3   2   7      132.19      129.22     10.26 o 
   4   2   7        0.26        7.02      7.50 o 
   5   2   7       49.89       39.16     17.13 o 
  -5   3   7      506.25      551.94     39.85 o 
  -4   3   7      582.54      592.13     20.78 o 
  -3   3   7     1634.76     1670.91     31.40 o 
  -2   3   7     3145.25     3206.85     48.21 o 
  -1   3   7     4543.10     4472.96     57.13 o 
   0   3   7     4751.03     4683.80     44.69 o 
   1   3   7     5890.56     5906.09     53.37 o 
   2   3   7     1645.98     1722.34     32.51 o 
   3   3   7      624.85      682.20     26.74 o 
   4   3   7      767.32      756.69     22.94 o 
   5   3   7      560.73      586.29    109.03 o 
  -4   4   7        2.61       30.49     33.04 o 
  -3   4   7      100.35      123.17     28.96 o 
  -2   4   7      143.41      172.59     13.63 o 
  -1   4   7      522.49      506.47     17.79 o 
   0   4   7        3.50        9.18      5.28 o 
   1   4   7       18.55       15.87      7.04 o 
   2   4   7        0.03       -1.04      8.09 o 
   3   4   7      116.85      115.74     15.77 o 
   4   4   7      168.21      192.85     31.82 o 
  -4   5   7      840.81      782.50     47.69 o 
  -3   5   7      596.07      581.15     37.88 o 
  -2   5   7      810.45      802.48     29.74 o 
  -1   5   7     1509.51     1498.29     33.94 o 
   0   5   7     1026.72     1028.25     26.51 o 
   1   5   7     1386.84     1323.98     47.01 o 
   2   5   7     1756.72     1810.01    152.68 o 
   3   5   7     1515.00     1540.27     72.62 o 
   4   5   7      672.63      737.25     46.17 o 
  -3   6   7       14.02       18.53     17.59 o 
  -2   6   7      317.14      280.57     52.32 o 
  -1   6   7       22.06       36.55     12.56 o 
   0   6   7       61.00       47.32     23.05 o 
   1   6   7       24.16       23.29     13.92 o 
   2   6   7        0.86       12.41     16.01 o 
   3   6   7       64.41       66.90     31.62 o 
  -1   7   7      352.30      387.29     33.31 o 
   0   7   7     1059.64     1009.48     67.72 o 
   1   7   7     1324.85     1479.64     84.45 o 
  -5   0   8      592.81      672.24     41.92 o 
  -4   0   8      452.45      463.81     25.76 o 
  -3   0   8     3758.30     3757.37     51.90 o 
  -2   0   8     3525.87     3356.81     38.59 o 
  -1   0   8     1309.66     1237.71     25.03 o 
   0   0   8     4595.75     4709.56     67.84 o 
   1   0   8     9877.87     9767.32    129.73 o 
   2   0   8     4041.82     4348.54     58.03 o 
   3   0   8     1091.67     1127.94     30.46 o 
   4   0   8     3686.05     3748.46     98.01 o 
   5   0   8     1506.91     1534.71     71.80 o 
  -5   1   8      431.78      421.81     24.79 o 
  -4   1   8       92.25      102.38      9.12 o 
  -3   1   8     1315.87     1341.54     19.81 o 
  -2   1   8     1725.82     1743.63     18.63 o 
  -1   1   8     1173.71     1226.10     13.35 o 
   0   1   8     3407.02     3635.48     36.23 o 
   1   1   8     1024.38     1005.28     12.55 o 
   2   1   8     2541.58     2641.54     29.93 o 
   3   1   8     1041.24     1055.28     19.69 o 
   4   1   8        2.23        7.86      7.38 o 
   5   1   8      306.06      324.09     48.04 o 
  -5   2   8      348.46      385.71     24.10 o 
  -4   2   8     2557.43     2550.76     61.25 o 
  -3   2   8     1190.75     1230.78     24.39 o 
  -2   2   8     4686.48     4592.48     54.65 o 
  -1   2   8    11143.23    11064.73    107.62 o 
   0   2   8     9774.32    10055.42     78.97 o 
   1   2   8      563.38      545.41      9.06 o 
   2   2   8     3774.78     3642.99     32.38 o 
   3   2   8      481.47      474.32     16.52 o 
   4   2   8      355.95      344.29     17.13 o 
   5   2   8      746.90      766.13     43.85 o 
  -5   3   8      326.03      307.12     26.99 o 
  -4   3   8       44.00       41.06     11.26 o 
  -3   3   8      679.75      704.50     20.56 o 
  -2   3   8      658.64      658.51     20.19 o 
  -1   3   8       19.73       29.03      9.46 o 
   0   3   8     1905.92     1923.41     25.74 o 
   1   3   8      292.38      269.28      9.57 o 
   2   3   8      306.14      335.32     13.41 o 
   3   3   8      774.17      769.63     28.24 o 
   4   3   8      187.53      181.91     13.19 o 
   5   3   8      180.83      145.65     23.87 o 
  -4   4   8      138.24      159.64     24.64 o 
  -3   4   8     2148.35     2027.11     48.04 o 
  -2   4   8     2382.13     2381.28     43.28 o 
  -1   4   8      361.84      386.08     16.79 o 
   0   4   8     2120.52     2014.62     30.51 o 
   1   4   8     4131.82     4056.55     65.82 o 
   2   4   8      658.04      663.56     34.77 o 
   3   4   8     1321.27     1279.20     39.10 o 
   4   4   8     2248.53     2194.26     69.88 o 
  -4   5   8        0.13       -1.48     16.41 o 
  -3   5   8      275.20      304.08     30.23 o 
  -2   5   8      410.76      393.83     22.72 o 
  -1   5   8      108.16      122.62     12.84 o 
   0   5   8      617.45      634.46     21.31 o 
   1   5   8       62.09       58.92     15.90 o 
   2   5   8      410.49      326.70     28.91 o 
   3   5   8      192.49      186.60     26.11 o 
   4   5   8       11.81       19.29     18.29 o 
  -3   6   8      351.20      388.63     36.20 o 
  -2   6   8      946.27     1031.75     47.19 o 
  -1   6   8     2619.86     2512.74     55.90 o 
   0   6   8      715.82      772.86     54.46 o 
   1   6   8      110.51      146.01     24.99 o 
   2   6   8     1249.96     1334.98     55.46 o 
   3   6   8     1296.28     1280.97     84.85 o 
  -1   7   8       10.13        6.72     16.27 o 
   0   7   8      245.21      177.46     37.53 o 
   1   7   8        0.41       12.24     23.66 o 
  -5   1   9      824.30      826.94     44.62 o 
  -4   1   9     1760.31     1828.22     30.43 o 
  -3   1   9     1001.84      976.26     16.67 o 
  -2   1   9     5867.04     5794.74     41.38 o 
  -1   1   9     7264.85     7195.06     51.37 o 
   0   1   9     1376.51     1294.61     17.86 o 
   1   1   9     3661.89     3623.84     32.64 o 
   2   1   9     4042.85     3953.12     43.53 o 
   3   1   9     2421.70     2418.35     31.90 o 
   4   1   9     1256.46     1234.03     44.40 o 
   5   1   9     1068.88     1146.12     43.95 o 
  -5   2   9        0.30        0.68     13.67 o 
  -4   2   9        1.48       -0.01      6.70 o 
  -3   2   9        3.93        2.37      5.09 o 
  -2   2   9     1042.46     1044.77     17.31 o 
  -1   2   9        0.31        6.84      2.97 o 
   0   2   9      303.89      312.52      6.39 o 
   1   2   9        1.22        0.35      2.06 o 
   2   2   9       10.61       12.60      4.29 o 
   3   2   9       82.20       65.11      8.75 o 
   4   2   9        1.87       -0.15      8.57 o 
   5   2   9       42.23       31.62     16.93 o 
  -5   3   9      492.82      448.98     24.35 o 
  -4   3   9      840.00      802.78     26.75 o 
  -3   3   9     2210.10     2190.88     33.27 o 
  -2   3   9     1972.46     2031.87     32.30 o 
  -1   3   9     3086.48     3043.80     41.73 o 
   0   3   9     3669.13     3564.08     39.39 o 
   1   3   9     3381.46     3300.87     37.98 o 
   2   3   9     1116.29     1118.51     26.08 o 
   3   3   9     1985.37     2003.00     48.33 o 
   4   3   9      804.97      814.44     24.34 o 
   5   3   9      673.70      720.37     36.41 o 
  -4   4   9        0.86        3.89     14.55 o 
  -3   4   9       31.70       38.12     12.04 o 
  -2   4   9        2.09        3.16      7.54 o 
  -1   4   9      718.85      717.35     27.04 o 
   0   4   9       88.55       91.03     15.63 o 
   1   4   9        9.95       21.92     14.79 o 
   2   4   9       11.69        4.84      8.27 o 
   3   4   9       32.90       32.51     17.33 o 
   4   4   9      201.37      190.23     26.45 o 
  -4   5   9     1247.20     1203.72     56.45 o 
  -3   5   9      743.97      722.98     42.55 o 
  -2   5   9     1003.70      987.06     33.10 o 
  -1   5   9      756.29      777.13     24.53 o 
   0   5   9     1271.97     1234.77     34.72 o 
   1   5   9      796.61      738.62     36.26 o 
   2   5   9     1966.98     1893.98     61.92 o 
   3   5   9     1476.60     1413.31     56.73 o 
   4   5   9      807.26      681.48     67.92 o 
  -3   6   9        7.89       33.93     20.12 o 
  -2   6   9      425.39      404.97     26.12 o 
  -1   6   9       44.54       48.50     13.38 o 
   0   6   9      115.93      123.00     28.96 o 
   1   6   9       36.93       55.89     24.68 o 
   2   6   9       46.13       46.74     17.77 o 
   3   6   9      125.95       96.28     36.31 o 
  -1   7   9      243.85      224.99     39.57 o 
   0   7   9     1023.25     1053.33     70.58 o 
  -5   0  10     1081.62     1058.58     46.51 o 
  -4   0  10       91.04       88.68     14.24 o 
  -3   0  10     5759.70     5864.93     71.88 o 
  -2   0  10     4732.60     4587.21     49.71 o 
  -1   0  10      380.04      363.13      8.84 o 
   0   0  10     5285.28     5373.75     81.08 o 
   1   0  10    19613.05    20387.58    259.73 o 
   2   0  10       78.57       53.89      7.03 o 
   3   0  10     1073.70     1070.76     36.18 o 
   4   0  10     4771.43     4744.11    164.81 o 
   5   0  10      545.28      502.80     44.87 o 
  -5   1  10      375.02      353.39     31.75 o 
  -4   1  10       20.71       34.08      7.34 o 
  -3   1  10      937.29      973.62     16.81 o 
  -2   1  10      331.39      355.75      8.82 o 
  -1   1  10      312.15      319.69      7.13 o 
   0   1  10     2791.48     2930.50     35.43 o 
   1   1  10      295.34      318.00      8.88 o 
   2   1  10     1830.03     1889.70     26.63 o 
   3   1  10        2.68       -3.00      5.70 o 
   4   1  10      103.83       84.57     11.42 o 
   5   1  10      302.92      287.66     25.84 o 
  -5   2  10      749.45      753.78     31.70 o 
  -4   2  10     2978.38     3038.28     45.67 o 
  -3   2  10      559.30      559.08     15.14 o 
  -2   2  10      742.58      763.13     14.69 o 
  -1   2  10    11186.10    11094.67    121.19 o 
   0   2  10     4318.70     4179.51     32.81 o 
   1   2  10      928.93      900.48     10.89 o 
   2   2  10     4186.29     4175.87     46.01 o 
   3   2  10     2331.37     2332.86     47.49 o 
   4   2  10      212.40      199.10     19.04 o 
   5   2  10      573.49      537.07     38.14 o 
  -5   3  10      476.36      472.32     24.74 o 
  -4   3  10        7.77       16.26      9.76 o 
  -3   3  10      467.78      450.06     20.29 o 
  -2   3  10       14.44       15.93      6.61 o 
  -1   3  10      107.86      114.92     15.03 o 
   0   3  10     1805.40     1875.53     22.11 o 
   1   3  10        6.10        9.61      5.62 o 
   2   3  10      433.01      442.20     14.85 o 
   3   3  10      432.14      430.18     22.61 o 
   4   3  10       69.95       68.99     10.07 o 
  -4   4  10       36.99       40.38     17.83 o 
  -3   4  10     2015.19     2001.60     49.29 o 
  -2   4  10     2466.69     2463.10     50.78 o 
  -1   4  10      477.45      493.01     18.43 o 
   0   4  10     2207.42     2183.92     37.48 o 
   1   4  10     5379.68     5261.15    142.38 o 
   2   4  10     1159.00     1125.78     43.31 o 
   3   4  10      596.06      626.28     46.00 o 
   4   4  10     1514.67     1546.49     58.64 o 
  -4   5  10       23.01       -4.49     25.50 o 
  -3   5  10      317.39      306.75     30.58 o 
  -2   5  10       32.75       35.88     12.09 o 
  -1   5  10       49.92       66.87     10.84 o 
   0   5  10      283.98      318.09     30.65 o 
   1   5  10       39.87       75.06     23.66 o 
   2   5  10      469.06      493.62     66.19 o 
   3   5  10      272.42      321.56     31.59 o 
  -3   6  10      444.68      393.37     36.70 o 
  -2   6  10      237.85      239.22     21.72 o 
  -1   6  10     1755.27     1865.33     48.50 o 
   1   6  10      130.33      135.03     32.23 o 
   2   6  10     1913.75     1922.73     67.78 o 
   0   7  10      421.65      381.43     49.77 o 
  -5   1  11      561.70      586.67     24.99 o 
  -4   1  11     1073.37     1106.19     25.97 o 
  -3   1  11     2041.50     2073.04     27.29 o 
  -2   1  11     6789.83     6720.56     52.57 o 
  -1   1  11     3384.41     3209.20     26.43 o 
   0   1  11     5224.39     5268.15     50.58 o 
   1   1  11     1226.46     1112.80     14.79 o 
   2   1  11     2339.51     2300.64     30.50 o 
   3   1  11     1704.72     1696.56     39.72 o 
   4   1  11     1116.96     1130.97     33.87 o 
   5   1  11      846.44      829.75     38.54 o 
  -5   2  11        2.58        4.03     15.56 o 
  -4   2  11        8.45       20.67      8.06 o 
  -3   2  11      258.99      260.72     11.29 o 
  -2   2  11       91.27      104.08      6.91 o 
  -1   2  11       37.19       57.20      3.88 o 
   0   2  11      135.18      169.99      5.83 o 
   1   2  11        0.81        0.04      2.57 o 
   2   2  11        7.72       10.44      5.20 o 
   3   2  11        4.21       17.93      7.03 o 
   4   2  11        3.36       13.72     12.75 o 
   5   2  11        0.62       -6.32     13.67 o 
  -5   3  11      442.33      476.34     39.25 o 
  -4   3  11      398.34      395.12     20.56 o 
  -3   3  11     1329.59     1202.63     30.97 o 
  -2   3  11     3814.56     3881.21     65.09 o 
  -1   3  11     1220.62     1192.44     30.07 o 
   0   3  11     3403.64     3369.95     37.43 o 
   1   3  11     3670.29     3611.29     66.27 o 
   2   3  11     2078.85     2095.84     44.57 o 
   3   3  11      436.81      477.86     23.66 o 
   4   3  11     1427.67     1408.15     33.04 o 
  -4   4  11        9.85       34.97     16.81 o 
  -3   4  11       39.23       15.93     11.44 o 
  -2   4  11      302.12      319.48     22.23 o 
  -1   4  11      498.00      513.51     19.43 o 
   0   4  11       44.71       55.36      8.93 o 
   1   4  11        2.97       14.07     15.91 o 
   2   4  11      147.75      120.36     20.81 o 
   3   4  11       46.69       28.86     16.22 o 
   4   4  11       88.57       79.48     25.60 o 
  -4   5  11     1368.83     1414.78     90.97 o 
  -3   5  11      774.32      750.90     91.18 o 
  -2   5  11      428.22      455.14     25.32 o 
  -1   5  11     3527.36     3466.22     73.88 o 
   0   5  11     1736.17     1743.31     54.94 o 
   1   5  11      345.57      331.26     38.76 o 
   2   5  11      956.79      972.37     82.92 o 
   3   5  11     1360.96     1325.01    120.96 o 
  -3   6  11        7.56       10.91     16.88 o 
  -2   6  11       18.83       26.32     13.55 o 
  -1   6  11       36.95       50.44     13.62 o 
   1   6  11        3.99       -2.24     17.95 o 
   2   6  11        1.80       -1.02     22.64 o 
   0   7  11      914.83      938.49     67.52 o 
  -5   0  12     1206.95     1356.85     73.84 o 
  -4   0  12      852.31      904.28     30.53 o 
  -3   0  12     3181.81     3291.44     49.28 o 
  -2   0  12    12966.83    13091.28    116.26 o 
  -1   0  12     2100.67     2109.97     35.02 o 
   0   0  12      492.79      481.11     16.00 o 
   1   0  12     3175.79     3009.23     52.27 o 
   2   0  12     1990.70     1993.28     34.78 o 
   3   0  12      672.75      675.99     46.40 o 
   4   0  12     2407.92     2420.99     87.30 o 
   5   0  12     1455.63     1454.76     72.82 o 
  -5   1  12      254.64      253.24     32.86 o 
  -4   1  12        7.05        4.66      7.21 o 
  -3   1  12      713.07      734.50     14.92 o 
  -2   1  12      138.77      143.06      6.03 o 
  -1   1  12        2.75        3.62      2.78 o 
   0   1  12     1399.43     1364.77     19.71 o 
   1   1  12      376.26      416.09      9.05 o 
   2   1  12      890.51      845.03     17.26 o 
   3   1  12       77.26       84.69     11.54 o 
   4   1  12        3.75        1.92     10.88 o 
   5   1  12       99.36      101.80     19.11 o 
  -5   2  12      463.28      463.11     26.10 o 
  -4   2  12     2534.58     2558.28     46.83 o 
  -3   2  12     2239.44     2269.56     33.71 o 
  -2   2  12       19.56       18.81      4.90 o 
  -1   2  12     5349.76     5240.33     63.28 o 
   0   2  12     4640.84     4450.57     43.91 o 
   1   2  12      699.78      730.61     11.15 o 
   2   2  12     1458.60     1437.91     25.70 o 
   3   2  12     8026.01     7871.77    107.15 o 
   4   2  12      502.20      510.14     33.66 o 
   5   2  12      452.94      427.13     36.10 o 
  -5   3  12      121.90      136.95     16.70 o 
  -4   3  12        2.52        6.11      8.47 o 
  -3   3  12     1094.42     1102.49     30.68 o 
  -2   3  12       64.78       57.91     13.47 o 
  -1   3  12       54.49       51.21     10.11 o 
   0   3  12      638.98      660.25     21.30 o 
   1   3  12        0.62       20.56      8.30 o 
   2   3  12     2262.22     2349.59     78.02 o 
   3   3  12       25.45        3.80      9.41 o 
   4   3  12      146.07      151.58     14.19 o 
  -4   4  12      329.00      330.56     32.96 o 
  -3   4  12     1376.57     1302.90     39.90 o 
  -2   4  12     5259.71     5202.86     73.71 o 
  -1   4  12      926.87      985.67     27.94 o 
   0   4  12      658.79      648.31     20.29 o 
   1   4  12     3811.79     3781.31    115.65 o 
   2   4  12     1192.84     1237.11     63.44 o 
   3   4  12       67.80       61.97     17.81 o 
   4   4  12     1550.66     1614.66     60.35 o 
  -4   5  12        0.16       25.29     29.17 o 
  -3   5  12      163.62      136.76     18.49 o 
  -2   5  12       20.80       23.57     12.20 o 
  -1   5  12      266.88      262.25     23.78 o 
   0   5  12      291.72      273.53     34.47 o 
   1   5  12        1.23       10.20     15.91 o 
   2   5  12      133.62      202.14     35.08 o 
   3   5  12       38.82       26.55     17.24 o 
  -3   6  12      591.09      640.48     66.90 o 
  -2   6  12      217.00      224.30     22.43 o 
  -1   6  12     1482.70     1440.62     42.50 o 
   0   6  12     1005.38     1091.88     66.50 o 
   1   6  12      360.16      339.01     45.28 o 
   2   6  12     1076.84     1045.78     69.76 o 
  -5   1  13      830.16      863.24     46.96 o 
  -4   1  13     1323.12     1396.70     29.82 o 
  -3   1  13     3580.18     3627.90     39.34 o 
  -2   1  13     1081.17     1102.29     14.76 o 
  -1   1  13     1512.20     1453.84     23.36 o 
   0   1  13     3041.70     2957.37     41.82 o 
   1   1  13     3895.27     3812.75     39.01 o 
   2   1  13     3801.60     3809.28     49.68 o 
   3   1  13     1814.84     1898.50     63.10 o 
   4   1  13     1243.71     1212.53     53.34 o 
   5   1  13      550.13      578.52     34.50 o 
  -5   2  13        2.20       -2.49     10.54 o 
  -4   2  13       10.94       23.29      9.51 o 
  -3   2  13      133.36      137.94     12.08 o 
  -2   2  13       32.89       36.91      5.44 o 
  -1   2  13      260.46      273.02     11.07 o 
   0   2  13        4.56        9.42      3.87 o 
   1   2  13       43.79       48.34      4.23 o 
   2   2  13       33.65       35.29      6.78 o 
   3   2  13      110.93      122.07     19.59 o 
   4   2  13       10.71        6.53     13.05 o 
   5   2  13        6.31        9.59     15.91 o 
  -5   3  13      777.94      823.14     57.22 o 
  -4   3  13      720.51      715.39     29.35 o 
  -3   3  13      929.49      937.94     28.25 o 
  -2   3  13     1232.99     1271.75     34.39 o 
  -1   3  13     1321.64     1236.80     31.48 o 
   0   3  13     1792.58     1708.70     49.90 o 
   1   3  13     3287.95     3261.17     98.93 o 
   2   3  13     3724.55     3599.15    108.11 o 
   3   3  13     1529.10     1584.61     38.76 o 
   4   3  13      959.40     1042.72     36.72 o 
  -4   4  13        8.89        4.40     16.01 o 
  -3   4  13       90.81       85.56     15.51 o 
  -2   4  13      675.32      628.56     23.47 o 
  -1   4  13        4.32       -6.34     11.73 o 
   0   4  13       59.83       77.13     11.60 o 
   1   4  13       86.94       93.83     23.66 o 
   2   4  13      246.73      243.14     33.66 o 
   3   4  13      136.40       93.01     25.70 o 
   4   4  13       24.66       14.07     21.21 o 
  -3   5  13      921.29      889.81     62.90 o 
  -2   5  13     1145.32     1120.57     37.35 o 
  -1   5  13     1920.02     1872.13     74.85 o 
   0   5  13     1336.41     1416.61     70.37 o 
   2   5  13      497.76      649.26     54.05 o 
   3   5  13      964.80      949.71     65.07 o 
  -2   6  13       14.76       24.70     14.09 o 
  -1   6  13      112.54      100.67     19.93 o 
   0   6  13       31.72        5.10     19.79 o 
   1   6  13        1.04      -15.91     18.36 o 
   2   6  13       54.63       37.53     26.92 o 
  -5   0  14     1357.92     1245.47     49.07 o 
  -4   0  14      658.06      645.14     26.52 o 
  -3   0  14     1402.44     1359.08     32.09 o 
  -2   0  14     5857.23     5777.80     67.08 o 
  -1   0  14     4295.53     4314.57     49.35 o 
   0   0  14     2123.45     2134.59     40.95 o 
   1   0  14     3629.89     3424.99     59.91 o 
   2   0  14     2076.92     1966.57     47.64 o 
   3   0  14      309.09      299.09     22.36 o 
   4   0  14      588.39      610.50     43.04 o 
   5   0  14     1256.55     1135.74     65.07 o 
  -5   1  14       66.01       65.58     17.37 o 
  -4   1  14      511.16      536.54     19.62 o 
  -3   1  14      725.69      732.92     16.18 o 
  -2   1  14       35.54       34.89      4.44 o 
  -1   1  14     1481.60     1479.82     15.53 o 
   0   1  14      505.44      458.21     11.60 o 
   1   1  14     1686.10     1759.87     21.27 o 
   2   1  14     1468.10     1449.32     32.80 o 
   3   1  14       16.98       14.24      8.46 o 
   4   1  14      393.42      431.83     26.94 o 
   5   1  14       83.21       84.64     30.39 o 
  -5   2  14      195.30      174.55     25.32 o 
  -4   2  14     1933.44     1906.48     58.18 o 
  -3   2  14      184.89      203.64     13.84 o 
  -2   2  14      250.48      256.90     13.90 o 
  -1   2  14     2526.58     2316.83     42.98 o 
   0   2  14     7234.39     7275.39     67.87 o 
   1   2  14     1574.47     1567.36     23.57 o 
   2   2  14     5255.30     5180.64     93.76 o 
   3   2  14     2888.63     2836.88     60.67 o 
   4   2  14      511.13      518.71     34.47 o 
  -5   3  14       25.92       37.07     15.14 o 
  -4   3  14       78.48       60.01     11.14 o 
  -3   3  14      743.27      718.42     28.42 o 
  -2   3  14      146.93      129.92     14.47 o 
  -1   3  14      739.66      773.89     33.84 o 
   0   3  14      414.27      398.29     31.80 o 
   1   3  14      167.77      173.99     25.70 o 
   2   3  14     1249.02     1167.97     55.89 o 
   3   3  14      283.64      262.41     30.19 o 
   4   3  14      162.51      155.23     16.52 o 
  -4   4  14      224.52      158.62     25.67 o 
  -3   4  14     1106.74     1067.95     37.09 o 
  -2   4  14     3701.08     3705.61     60.21 o 
  -1   4  14     1157.47     1219.78     41.14 o 
   0   4  14      848.29      850.42     27.26 o 
   1   4  14     3351.35     3421.08    111.37 o 
   2   4  14      660.31      675.77     48.95 o 
   3   4  14      154.03      169.10     32.02 o 
   4   4  14      696.50      769.60     57.11 o 
  -3   5  14      156.70      188.36     21.69 o 
  -2   5  14        2.19       15.85     14.65 o 
  -1   5  14      457.29      481.41     25.03 o 
   0   5  14      100.66      103.82     26.11 o 
   1   5  14      159.31      164.20     32.43 o 
   2   5  14      141.32      148.29     31.62 o 
   3   5  14       17.00      -18.56     18.56 o 
  -2   6  14      159.00       87.39     19.16 o 
  -1   6  14      934.48      979.49     64.66 o 
   0   6  14     2251.41     2050.77     93.62 o 
   1   6  14      498.33      517.69     53.03 o 
   2   6  14      355.77      382.66     49.57 o 
  -5   1  15      474.55      464.83     24.10 o 
  -4   1  15     1447.44     1508.59     36.36 o 
  -3   1  15     1433.25     1428.71     22.76 o 
  -2   1  15     1485.71     1433.61     17.41 o 
  -1   1  15     5694.16     5589.49     42.69 o 
   0   1  15     3209.27     3155.75     48.34 o 
   1   1  15     3539.50     3538.87     35.31 o 
   2   1  15     1189.03     1168.38     21.84 o 
   3   1  15     1196.94     1227.37     54.61 o 
   4   1  15      949.17      982.09     38.79 o 
   5   1  15      781.72      758.42     38.06 o 
  -5   2  15        0.05       11.26     12.82 o 
  -4   2  15        0.01        4.92      9.51 o 
  -3   2  15      318.32      279.39     15.34 o 
  -2   2  15        4.01        7.25      6.54 o 
  -1   2  15      128.85      151.14     12.58 o 
   0   2  15       72.37       69.61      7.30 o 
   1   2  15        5.19        3.49      5.44 o 
   2   2  15       29.00       31.89      7.96 o 
   3   2  15       70.14       64.58     11.51 o 
   4   2  15       26.08        9.18     13.05 o 
  -4   3  15      322.80      340.90     18.83 o 
  -3   3  15     1514.02     1484.35     57.11 o 
  -2   3  15     1510.19     1429.86     37.68 o 
  -1   3  15     1663.13     1642.11     38.23 o 
   0   3  15     1554.64     1545.93     34.94 o 
   1   3  15     3933.87     4138.67    118.51 o 
   2   3  15     1103.67     1072.30     54.05 o 
   3   3  15     1258.24     1219.70     29.12 o 
   4   3  15      909.04      912.18     34.47 o 
  -4   4  15        0.40       -7.47     33.04 o 
  -3   4  15        0.37        2.36     13.05 o 
  -2   4  15      181.04      182.32     15.51 o 
  -1   4  15       20.48       13.35      9.31 o 
   0   4  15        0.73       -8.40     11.01 o 
   1   4  15        0.64      -12.85     14.07 o 
   2   4  15      213.29      246.61     33.86 o 
   3   4  15        9.42        0.41     18.36 o 
  -3   5  15      897.61      873.14     44.56 o 
  -2   5  15     1345.06     1380.10     42.15 o 
  -1   5  15     1646.87     1647.92     54.33 o 
   0   5  15     1609.79     1554.70     76.49 o 
   1   5  15      122.55      217.44     36.92 o 
   2   5  15      738.50      749.61     55.89 o 
   3   5  15      846.39      933.19     65.48 o 
  -2   6  15        6.22        1.13     12.96 o 
  -1   6  15      147.55      117.29     31.21 o 
   0   6  15        6.01       13.26     20.19 o 
   1   6  15        9.42       -1.43     19.17 o 
  -5   0  16     2126.04     2217.61    158.29 o 
  -4   0  16      102.63      103.53     17.42 o 
  -3   0  16      867.89      924.17     24.01 o 
  -2   0  16    10400.17    10368.45    126.42 o 
  -1   0  16     2086.78     2054.17     26.77 o 
   0   0  16       34.78       47.67      8.41 o 
   1   0  16     7093.24     7041.86    147.68 o 
   2   0  16     3446.63     3504.50     70.38 o 
   3   0  16        4.11       -1.41     22.95 o 
   4   0  16     1602.19     1536.14     70.37 o 
   5   0  16     1517.16     1474.75     75.27 o 
  -5   1  16       84.51       53.25     13.43 o 
  -4   1  16      401.96      361.70     22.96 o 
  -3   1  16        5.87       15.42      8.21 o 
  -2   1  16       30.26       28.04      5.68 o 
  -1   1  16     1257.95     1331.61     17.67 o 
   0   1  16      488.87      504.60     12.72 o 
   1   1  16      763.27      762.74     18.42 o 
   2   1  16        3.96        4.95      5.61 o 
   3   1  16       48.62       41.34     10.49 o 
   4   1  16      283.88      242.97     57.32 o 
  -5   2  16      112.44      100.53     15.60 o 
  -4   2  16     1580.42     1565.66     49.94 o 
  -3   2  16     1932.13     1950.02     38.09 o 
  -2   2  16      264.87      264.00     17.17 o 
  -1   2  16     2222.23     2228.36     43.54 o 
   0   2  16     7161.42     7085.13     77.77 o 
   1   2  16      863.41      852.72     26.64 o 
   2   2  16     1987.08     1974.34     45.48 o 
   3   2  16     3584.51     3374.37     91.59 o 
   4   2  16      870.79      879.14     45.28 o 
  -4   3  16       51.72       56.50     11.46 o 
  -3   3  16       98.27      102.58     17.46 o 
  -2   3  16        4.81        5.88      8.85 o 
  -1   3  16      562.85      606.89     32.42 o 
   0   3  16      114.92      109.40     11.99 o 
   1   3  16      210.10      229.68     29.58 o 
   3   3  16       25.94       30.02      7.76 o 
   4   3  16      147.83      158.08     16.52 o 
  -4   4  16      382.04      353.34     27.76 o 
  -3   4  16      650.76      663.27     48.40 o 
  -2   4  16     2718.57     2728.79     88.63 o 
  -1   4  16     1134.96     1182.46     49.32 o 
   0   4  16      232.36      298.30     24.72 o 
   1   4  16     1885.60     1910.23     81.18 o 
   2   4  16     1857.96     1924.31     82.81 o 
   3   4  16      198.45      216.62     34.68 o 
  -3   5  16      157.26      137.62     19.45 o 
  -2   5  16        3.52        3.03     11.60 o 
  -1   5  16      351.20      348.62     31.64 o 
   0   5  16       47.20       47.12     23.05 o 
   1   5  16      289.19      231.31     36.92 o 
   2   5  16      214.03      205.40     36.31 o 
   3   5  16        4.51       -0.20     20.81 o 
  -2   6  16       69.23       61.25     16.72 o 
  -1   6  16      841.16      894.43     63.03 o 
   0   6  16     2128.29     2151.13     97.50 o 
   1   6  16      248.36      214.17     39.98 o 
  -5   1  17      489.75      555.01     29.82 o 
  -4   1  17      982.61      993.20     29.48 o 
  -3   1  17      813.05      829.19     24.58 o 
  -2   1  17     1870.54     1966.08     31.39 o 
  -1   1  17     2445.53     2448.21     37.86 o 
   0   1  17     5716.52     5736.41     77.21 o 
   1   1  17     2661.78     2610.01     29.49 o 
   2   1  17      890.54      940.49     22.53 o 
   3   1  17     1756.63     1673.77     39.70 o 
   4   1  17      730.88      772.80     35.29 o 
  -5   2  17        5.23        1.28     11.09 o 
  -4   2  17       45.17       20.27     11.30 o 
  -3   2  17        2.37        4.37      7.48 o 
  -2   2  17       15.78       10.43     11.83 o 
  -1   2  17        0.01       -1.33      7.53 o 
   0   2  17        8.94        9.07      6.01 o 
   1   2  17       37.41       27.51      8.96 o 
   2   2  17      148.90      125.96     26.72 o 
   3   2  17       24.83       47.12     15.09 o 
   4   2  17        5.29        0.61     13.87 o 
  -4   3  17      759.22      737.07     34.67 o 
  -3   3  17      475.84      501.09     33.96 o 
  -2   3  17     2081.29     2057.32     47.26 o 
  -1   3  17     1601.05     1564.28     38.38 o 
   0   3  17     1203.15     1235.41     31.81 o 
   1   3  17     1863.03     1925.33     75.47 o 
   3   3  17      702.10      721.90     22.99 o 
   4   3  17      606.09      656.19     29.37 o 
  -4   4  17        4.83       -3.85     12.88 o 
  -3   4  17      102.01       66.50     15.81 o 
  -2   4  17      161.99      153.61     34.88 o 
  -1   4  17       69.27       59.24     12.65 o 
   0   4  17        3.41        2.00     12.03 o 
   1   4  17      525.80      525.65     45.28 o 
   2   4  17        3.00       -5.30     16.73 o 
   3   4  17        1.31       10.40     18.97 o 
  -3   5  17     1033.88     1040.48     40.82 o 
  -2   5  17      261.47      223.75     21.34 o 
  -1   5  17     1084.92      981.27     58.13 o 
   0   5  17     1681.63     1784.99     83.63 o 
   1   5  17     1184.40     1216.72     69.96 o 
   2   5  17      590.44      598.67     53.85 o 
   3   5  17      872.93     1032.93     67.92 o 
  -2   6  17        0.32        4.19     13.81 o 
  -1   6  17       25.89        5.30     22.03 o 
   0   6  17        7.87       -6.94     18.15 o 
   1   6  17        1.63       11.42     21.21 o 
  -5   0  18      701.83      686.24     41.05 o 
  -4   0  18      236.32      265.39     25.66 o 
  -3   0  18      433.07      433.35     21.27 o 
  -2   0  18     3895.56     3864.44     52.16 o 
  -1   0  18     4586.44     4513.11     54.56 o 
   0   0  18     1650.16     1635.07     58.13 o 
   1   0  18     2279.22     2083.88     46.73 o 
   2   0  18     3002.51     2959.48     64.67 o 
   3   0  18      307.88      311.73     24.54 o 
   4   0  18      466.77      474.65     42.02 o 
  -5   1  18       38.98       32.09     14.42 o 
  -4   1  18      372.41      362.64     20.06 o 
  -3   1  18      134.88      121.10     17.37 o 
  -2   1  18       29.39       29.96      7.20 o 
  -1   1  18      820.48      800.93     20.85 o 
   0   1  18      417.76      432.94     17.09 o 
   1   1  18     1409.37     1413.64     26.07 o 
   2   1  18      188.01      211.10     12.43 o 
   3   1  18       15.19        8.25     14.89 o 
   4   1  18      175.45      198.16     22.04 o 
  -5   2  18      129.19      134.49     18.89 o 
  -4   2  18      593.29      695.80     29.62 o 
  -3   2  18     4901.01     4838.28     78.46 o 
  -2   2  18      639.18      681.32     25.51 o 
  -1   2  18     1910.89     1898.18     40.94 o 
   0   2  18     3634.07     3535.14     53.87 o 
   1   2  18     2177.54     2120.50     47.18 o 
   2   2  18        1.95       -0.77      8.13 o 
   3   2  18     1974.81     1945.32     66.70 o 
   4   2  18      999.33      961.54     48.95 o 
  -4   3  18      820.17      762.94     35.60 o 
  -3   3  18       22.11       22.06     13.94 o 
  -2   3  18      178.91      184.50     16.90 o 
  -1   3  18      475.73      434.48     12.63 o 
   0   3  18       77.97       53.16     14.05 o 
   1   3  18     1234.93     1257.31     61.40 o 
   2   3  18       93.15       76.90     24.07 o 
   3   3  18       85.73       92.61     28.25 o 
   4   3  18       94.22      100.76     14.69 o 
  -4   4  18      395.53      264.59     46.20 o 
  -3   4  18       45.59       19.25     27.18 o 
  -2   4  18     2023.70     1917.80     59.08 o 
  -1   4  18     2182.64     2272.20     51.43 o 
   0   4  18      351.49      360.53     59.97 o 
   1   4  18     1508.50     1427.83     70.98 o 
   2   4  18     2455.81     2383.66     94.44 o 
   3   4  18      202.29      150.33     32.02 o 
  -3   5  18       50.92       26.67     15.50 o 
  -2   5  18        3.83       -7.13     11.56 o 
  -1   5  18      255.40      290.77     60.48 o 
   0   5  18        5.83       20.60     19.17 o 
   1   5  18      365.16      465.88     48.14 o 
   2   5  18       65.67       59.15     23.25 o 
  -2   6  18      276.11      282.72     25.58 o 
  -1   6  18      925.58      953.38     66.50 o 
   0   6  18     1653.23     1704.83     88.73 o 
  -5   1  19      476.21      459.23     29.12 o 
  -4   1  19      812.56      804.24     27.27 o 
  -3   1  19     1528.37     1525.59     33.98 o 
  -2   1  19     2486.93     2413.24     41.30 o 
  -1   1  19     2285.37     2301.21     38.05 o 
   0   1  19     2048.82     2130.14     40.13 o 
   1   1  19      495.71      491.59     19.56 o 
   2   1  19     2256.72     2296.65     44.22 o 
   3   1  19     1384.19     1370.75     43.92 o 
   4   1  19     1023.63     1065.62     42.51 o 
  -4   2  19       10.65       27.50     11.89 o 
  -3   2  19       13.75       29.05      9.28 o 
  -2   2  19       41.38       28.37     10.46 o 
  -1   2  19       25.81       19.95      9.23 o 
   0   2  19       94.38      105.11     11.07 o 
   1   2  19        2.83       19.92     14.69 o 
   2   2  19      416.49      444.72     24.07 o 
   3   2  19        0.01       17.54     13.46 o 
   4   2  19       11.82       -5.10     13.87 o 
  -4   3  19      976.64      958.65     46.41 o 
  -3   3  19     1170.15     1297.79     49.62 o 
  -2   3  19     2080.92     2091.14     48.81 o 
  -1   3  19     1135.68     1149.16     22.86 o 
   0   3  19     1009.54     1054.86     40.60 o 
   1   3  19      571.16      569.70     41.82 o 
   2   3  19     1145.57     1161.21     27.00 o 
   3   3  19     1015.61     1019.68     33.86 o 
   4   3  19     1006.39     1003.77     37.33 o 
  -4   4  19       82.87       44.24     20.75 o 
  -3   4  19      213.61      202.63     26.42 o 
  -2   4  19        2.05        2.43     35.29 o 
  -1   4  19       44.84       48.34     15.34 o 
   0   4  19      185.29      146.97     20.96 o 
   1   4  19      222.44      229.88     35.29 o 
   2   4  19       10.21       -3.88     15.71 o 
   3   4  19       64.77       90.36     27.13 o 
  -3   5  19      617.12      627.83     38.75 o 
  -2   5  19      524.30      504.73     29.36 o 
  -1   5  19      850.59      811.07     89.04 o 
   0   5  19     1455.67     1532.27     80.37 o 
   1   5  19     1570.15     1445.17     77.92 o 
   2   5  19      558.14      598.87     55.48 o 
  -1   6  19       25.78       44.67     26.11 o 
   0   6  19        2.36      -16.93     20.81 o 
  -5   0  20      774.00      746.15     54.97 o 
  -4   0  20      725.88      784.04     39.89 o 
  -3   0  20      300.69      305.38     24.71 o 
  -2   0  20     1311.73     1292.58     42.17 o 
  -1   0  20     2744.35     2739.15     61.26 o 
   0   0  20      629.76      737.37     40.39 o 
   1   0  20     5132.34     4982.32    119.53 o 
   2   0  20     3506.17     3353.36    100.97 o 
   3   0  20     1135.76     1148.66     43.74 o 
   4   0  20      384.31      412.03     41.20 o 
  -5   1  20      102.74       77.09     20.67 o 
  -4   1  20      304.34      326.88     24.73 o 
  -3   1  20        0.20        1.37      8.16 o 
  -2   1  20      408.27      418.92     17.85 o 
  -1   1  20      219.05      254.36     23.08 o 
   0   1  20      357.65      373.97     17.66 o 
   1   1  20     1371.59     1381.64     32.66 o 
   2   1  20        0.49       -9.99     15.30 o 
   3   1  20      288.97      253.61     22.95 o 
   4   1  20      105.69      100.35     18.02 o 
  -4   2  20     2192.45     2115.50     52.24 o 
  -3   2  20     2917.13     2902.35     50.70 o 
  -2   2  20      596.00      607.91     24.89 o 
  -1   2  20      390.56      418.88     20.63 o 
   0   2  20     2717.77     2708.33     47.11 o 
   1   2  20      416.65      425.61     53.44 o 
   2   2  20      521.49      520.08     24.41 o 
   3   2  20     2055.73     2036.90     70.37 o 
   4   2  20     1313.86     1298.10     58.75 o 
  -4   3  20      503.55      517.39     38.14 o 
  -3   3  20      297.12      289.59     63.84 o 
  -2   3  20      283.73      283.11     20.40 o 
  -1   3  20      185.11      167.57     16.40 o 
   0   3  20      148.62      124.02     26.52 o 
   1   3  20      807.80      883.42     52.22 o 
   2   3  20       74.63       65.08      8.57 o 
   3   3  20      175.08      201.94     16.73 o 
  -3   4  20       77.07       41.69     18.31 o 
  -2   4  20     1360.28     1359.20     50.46 o 
  -1   4  20     1747.25     1831.51     55.86 o 
   0   4  20      320.67      360.83     42.22 o 
   1   4  20     2169.01     2167.65     91.99 o 
   2   4  20     2174.25     2128.28     90.16 o 
   3   4  20      724.91      760.42     56.30 o 
  -3   5  20       11.80        4.21     22.29 o 
  -2   5  20      181.67      171.58     20.36 o 
  -1   5  20      103.05       82.41     28.76 o 
   0   5  20        1.53       -1.63     20.81 o 
   1   5  20      205.61      153.19     35.49 o 
   2   5  20        0.12        0.41     18.15 o 
  -4   1  21      532.67      545.25     28.33 o 
  -3   1  21      995.07      953.99     37.89 o 
  -2   1  21      899.86      862.70     24.38 o 
  -1   1  21     1829.45     1823.71     39.91 o 
   0   1  21     1479.23     1466.96     40.59 o 
   1   1  21     2698.60     2715.14     49.46 o 
   2   1  21     2086.73     2010.73     52.83 o 
   3   1  21      819.65      812.26     75.27 o 
   4   1  21      573.29      560.76     33.37 o 
  -4   2  21        7.83       10.23     11.38 o 
  -3   2  21        0.44        8.56      8.90 o 
  -2   2  21       21.16       28.90     10.70 o 
  -1   2  21       77.45       82.23     14.90 o 
   0   2  21        0.09       22.01      9.76 o 
   1   2  21      178.76      159.84     15.51 o 
   2   2  21       69.86       48.79     20.81 o 
   3   2  21       15.79       14.69     14.07 o 
   4   2  21        0.37        0.82     14.69 o 
  -4   3  21      396.60      379.71     34.39 o 
  -3   3  21      858.23      843.07     41.90 o 
  -2   3  21     1214.47     1166.78     36.73 o 
  -1   3  21     1625.62     1630.29     59.32 o 
   0   3  21      453.03      459.80     16.02 o 
   1   3  21     1539.36     1574.67     33.34 o 
   2   3  21     1218.24     1248.97     31.04 o 
   3   3  21      543.63      558.69     25.70 o 
  -3   4  21        1.60       18.69     20.81 o 
  -2   4  21        9.71       14.63     14.35 o 
  -1   4  21       12.99       67.92     24.68 o 
   0   4  21        0.01       -4.69     17.34 o 
   1   4  21      318.47      343.29     42.43 o 
   3   4  21       54.83       70.98     27.13 o 
  -2   5  21      311.47      261.35     24.38 o 
  -1   5  21      621.67      610.70     56.71 o 
   0   5  21     3027.36     2926.65    116.88 o 
   1   5  21      772.80      874.24     66.90 o 
   2   5  21      440.59      426.11     49.57 o 
  -4   0  22     1074.12     1057.68     45.39 o 
  -3   0  22       35.20       46.13     15.24 o 
  -2   0  22     2114.31     2158.64     57.81 o 
  -1   0  22     4865.74     4984.58     94.02 o 
   0   0  22     1076.53     1062.10     50.59 o 
   1   0  22     1239.42     1234.77     78.12 o 
   2   0  22     4625.95     4207.61    119.94 o 
   3   0  22      484.98      547.27     44.47 o 
   4   0  22      161.79      136.46     29.78 o 
  -4   1  22       41.31       27.11     13.06 o 
  -3   1  22        0.59       -6.59      8.76 o 
  -2   1  22      486.93      497.47     25.67 o 
  -1   1  22      359.01      367.00     19.41 o 
   0   1  22       67.28       88.19     11.72 o 
   1   1  22        0.15        2.76      8.38 o 
   2   1  22        5.20       -9.11      9.11 o 
   3   1  22      155.20      118.70     26.31 o 
   4   1  22       81.94       66.29     17.24 o 
  -4   2  22      730.52      681.37     31.03 o 
  -3   2  22     2217.23     2238.73     44.50 o 
  -2   2  22     1108.31     1134.91     34.90 o 
  -1   2  22       80.98      116.29     14.18 o 
   0   2  22     3279.89     3228.81     89.34 o 
   1   2  22     1132.47     1089.31     64.76 o 
   2   2  22       45.01       39.56     11.47 o 
   3   2  22     1120.19     1136.96     52.22 o 
  -4   3  22       38.94       48.05     18.50 o 
  -3   3  22       20.10        8.45     17.13 o 
  -2   3  22      261.32      245.97     20.50 o 
  -1   3  22      300.83      306.91     14.11 o 
   0   3  22      185.33      185.97     12.39 o 
   1   3  22       26.18       39.73      7.91 o 
   2   3  22        0.05        1.47      7.16 o 
   3   3  22      177.53      214.17     17.75 o 
  -3   4  22      128.16       91.96     20.80 o 
  -2   4  22     1234.62     1309.09     67.72 o 
  -1   4  22     2470.79     2575.20    104.44 o 
   0   4  22      574.59      558.69     51.20 o 
   1   4  22      610.97      703.72     52.63 o 
  -2   5  22      275.14      279.82     27.75 o 
  -1   5  22       34.56       41.41     25.70 o 
   0   5  22       36.69       35.29     24.07 o 
   1   5  22       60.54       59.36     29.17 o 
  -4   1  23      513.81      485.53     28.28 o 
  -3   1  23     1212.78     1264.20     38.97 o 
  -2   1  23     1087.71     1086.52     33.88 o 
  -1   1  23      736.91      746.33     33.82 o 
   0   1  23     1265.23     1269.83     32.94 o 
   1   1  23     3181.46     3214.72     77.54 o 
   2   1  23      800.72      820.81     34.33 o 
   3   1  23     1096.42     1127.81     42.36 o 
   4   1  23      600.16      593.21     34.96 o 
  -4   2  23       24.22       15.32     12.87 o 
  -3   2  23        0.66        5.28     16.62 o 
  -2   2  23       29.98       34.10     13.33 o 
  -1   2  23        5.21        3.91     12.80 o 
   0   2  23       35.78       62.54     24.07 o 
   1   2  23      139.97      119.86     15.22 o 
   2   2  23       18.77       32.84     13.67 o 
   3   2  23       14.52       27.54     15.09 o 
  -4   3  23      736.88      782.25     66.29 o 
  -3   3  23      567.76      490.12     35.90 o 
  -2   3  23      925.06      909.42     25.58 o 
  -1   3  23     1448.99     1388.65     29.34 o 
   0   3  23      849.64      848.81     25.87 o 
   1   3  23      647.54      622.14     26.72 o 
   2   3  23     1121.58     1100.43     30.93 o 
   3   3  23      857.35      889.13     34.06 o 
  -3   4  23        8.20        6.08     16.92 o 
  -2   4  23       46.23       46.55     16.94 o 
  -1   4  23       17.51       19.99     21.42 o 
   0   4  23      407.98      482.40     49.36 o 
   1   4  23       11.55       -5.92     22.03 o 
  -1   5  23      605.35      593.77     57.52 o 
   0   5  23      684.76      780.00     64.25 o 
   1   5  23      919.65     1076.58     72.41 o 
  -4   0  24      885.51      926.25     44.74 o 
  -3   0  24      111.07      111.81     19.45 o 
  -2   0  24      927.57      911.32     71.49 o 
  -1   0  24     2602.34     2658.83     93.22 o 
   0   0  24     2199.51     2174.38     78.12 o 
   1   0  24      448.52      516.06     39.78 o 
   2   0  24     2667.34     2598.25     91.18 o 
   3   0  24      953.18     1037.22     59.56 o 
  -4   1  24       86.57       85.48     17.27 o 
  -3   1  24       19.13       18.29     11.57 o 
  -2   1  24      388.77      377.52     26.21 o 
  -1   1  24      180.31      203.66     21.34 o 
   0   1  24     1309.59     1332.11     34.35 o 
   1   1  24      192.23      235.89     18.54 o 
   2   1  24        0.81       -5.08      9.89 o 
   3   1  24      174.16      150.26     20.33 o 
  -4   2  24       18.71       44.44     14.74 o 
  -3   2  24     1460.95     1488.82     79.75 o 
  -2   2  24      776.63      764.08     37.43 o 
  -1   2  24      688.83      687.76     30.37 o 
   0   2  24     1731.97     1754.91     48.22 o 
   1   2  24     2702.31     2500.59     58.78 o 
   2   2  24      432.06      307.39     27.74 o 
   3   2  24      712.48      706.57     42.02 o 
  -3   3  24       60.35       37.59     18.00 o 
  -2   3  24      211.23      234.19     17.37 o 
  -1   3  24      242.67      241.57     13.95 o 
   0   3  24      330.15      319.12     17.75 o 
   1   3  24      181.49      188.79     14.03 o 
   2   3  24        0.82        8.04      8.44 o 
   3   3  24      127.57       74.66     13.67 o 
  -3   4  24      154.84      105.19     23.01 o 
  -2   4  24      629.92      664.32     40.16 o 
  -1   4  24     1631.63     1813.96     88.93 o 
   0   4  24      645.65      753.49     59.76 o 
   1   4  24      422.93      449.36     48.95 o 
  -1   5  24        0.94       -8.57     20.81 o 
   0   5  24      486.60      464.45     53.44 o 
   1   5  24       53.42       41.61     29.78 o 
  -4   1  25      612.39      605.39     33.07 o 
  -3   1  25      786.88      778.79     32.32 o 
  -2   1  25      997.70     1067.70     44.13 o 
  -1   1  25     1288.18     1351.96     60.58 o 
   0   1  25     2712.37     2785.13     53.28 o 
   1   1  25      728.35      786.05     27.69 o 
   2   1  25      639.25      724.92     33.45 o 
   3   1  25      567.76      596.51     33.07 o 
  -4   2  25       77.26       66.09     25.70 o 
  -3   2  25        0.03      -12.65     12.65 o 
  -2   2  25       26.87       27.00     21.21 o 
  -1   2  25       10.65        9.94      9.13 o 
   0   2  25        4.26        5.12     10.00 o 
   1   2  25      275.87      246.01     34.88 o 
   2   2  25        1.53       11.42     12.24 o 
   3   2  25       15.98        8.16     15.09 o 
  -3   3  25      349.38      283.54     30.35 o 
  -2   3  25     1378.20     1333.25     36.33 o 
  -1   3  25     1337.86     1297.79     56.28 o 
   0   3  25     1430.86     1438.06     78.94 o 
   1   3  25      925.00      920.62     28.68 o 
   2   3  25      575.08      581.81     49.36 o 
  -2   4  25       15.63       19.36     16.58 o 
  -1   4  25       73.45       78.33     28.96 o 
   0   4  25       51.83      104.64     30.80 o 
   1   4  25        4.55       20.60     22.64 o 
   2   4  25       69.71       39.78     27.54 o 
  -4   0  26     1067.60     1069.90     60.17 o 
  -3   0  26      710.92      744.83     50.59 o 
  -2   0  26      669.82      653.99     35.31 o 
  -1   0  26     3531.87     3612.82    116.06 o 
   0   0  26       13.74        6.73     16.93 o 
   1   0  26      265.11      233.96     30.60 o 
   2   0  26     1639.42     1514.52     68.94 o 
   3   0  26     1192.45     1161.85     64.05 o 
  -4   1  26        4.13       14.48     21.21 o 
  -3   1  26       82.41       90.82     16.73 o 
  -2   1  26      114.27      138.81     22.19 o 
  -1   1  26        4.27        8.34     12.69 o 
   0   1  26      905.42      935.41     37.25 o 
   1   1  26       27.25       36.64     13.27 o 
   2   1  26      141.75      163.93     20.20 o 
   3   1  26       50.57       55.42     23.05 o 
  -3   2  26     1505.67     1486.36     61.70 o 
  -2   2  26     1714.48     1699.56     57.60 o 
  -1   2  26      535.50      566.33     29.73 o 
   0   2  26     1812.50     1713.07     49.49 o 
   1   2  26     1620.73     1581.77     46.76 o 
   2   2  26      262.85      199.49     24.68 o 
   3   2  26      430.46      442.02     35.70 o 
  -3   3  26       82.81       52.05     19.39 o 
  -2   3  26       36.15       47.52     17.50 o 
  -1   3  26       75.76       56.27     29.47 o 
   0   3  26      276.60      290.04     18.26 o 
   1   3  26        7.61        1.47      8.35 o 
   2   3  26       86.30       44.67     12.65 o 
  -2   4  26      330.41      307.08     33.35 o 
  -1   4  26     1443.86     1487.19     82.61 o 
   0   4  26      228.56      312.70     44.26 o 
   1   4  26      205.92      166.24     36.72 o 
  -3   1  27      676.31      723.02     45.66 o 
  -2   1  27      746.18      775.09     40.37 o 
  -1   1  27      729.04      785.31     37.50 o 
   0   1  27      818.78      867.90     36.63 o 
   1   1  27      613.54      651.67     49.16 o 
   2   1  27     1102.06     1034.99     41.39 o 
   3   1  27      711.32      721.22     37.19 o 
  -3   2  27        0.01      -14.18     14.18 o 
  -2   2  27        5.46       15.10     14.85 o 
  -1   2  27        1.84        0.77     10.30 o 
   0   2  27       61.19       55.34     24.27 o 
   1   2  27       10.59       37.74     26.21 o 
   2   2  27        4.56       12.24     13.67 o 
  -3   3  27      439.28      357.77     48.34 o 
  -2   3  27      574.28      530.75     24.82 o 
  -1   3  27     1447.14     1398.34     41.42 o 
   0   3  27      774.83      724.95     34.06 o 
   1   3  27      560.69      553.82     23.84 o 
   2   3  27     1058.83     1026.81     37.94 o 
  -1   4  27        0.03        9.99     24.07 o 
   0   4  27       70.82       25.29     26.52 o 
   1   4  27       19.99       49.77     27.54 o 
  -3   0  28      323.88      372.29     31.72 o 
  -2   0  28      179.22      194.02     39.88 o 
  -1   0  28      929.00     1005.60     59.36 o 
   0   0  28      721.66      744.31     48.95 o 
   1   0  28      211.85      215.60     31.00 o 
   2   0  28     1315.53     1324.01     67.31 o 
   3   0  28     1501.04     1462.92     74.86 o 
  -3   1  28      173.60      144.51     19.16 o 
  -2   1  28      217.87      240.25     27.60 o 
  -1   1  28       11.00        7.52     13.12 o 
   0   1  28        0.18      -10.92     10.92 o 
   1   1  28        8.10       14.26     13.16 o 
   2   1  28       88.69      127.46     19.68 o 
  -3   2  28      746.33      739.75     44.61 o 
  -2   2  28     2136.16     2083.89     66.85 o 
  -1   2  28      264.44      281.94     20.44 o 
   0   2  28      977.69      977.84     38.12 o 
   1   2  28     3105.80     3150.69     72.48 o 
   2   2  28      401.94      336.76     31.41 o 
  -2   3  28      266.37      258.71     19.42 o 
  -1   3  28      132.22      124.12     15.60 o 
   0   3  28      243.56      250.60     20.60 o 
   1   3  28        1.17       -1.68     14.38 o 
   2   3  28      128.01      125.45     16.73 o 
  -1   4  28     1063.20     1111.46     73.84 o 
   0   4  28      746.37      860.98     69.15 o 
   1   4  28       72.60       78.12     31.82 o 
  -3   1  29      620.65      631.48     32.84 o 
  -2   1  29      778.44      783.96     43.09 o 
  -1   1  29     1007.01     1026.38     58.03 o 
   0   1  29      376.44      382.67     27.97 o 
   1   1  29      934.42      979.56     40.41 o 
   2   1  29      547.33      490.97     31.70 o 
  -3   2  29       14.92        6.53     25.90 o 
  -2   2  29        6.00       12.55     21.42 o 
  -1   2  29        2.70       -5.09     11.70 o 
   0   2  29       42.66       24.52     12.93 o 
   1   2  29        0.56       35.49     15.91 o 
   2   2  29        5.45       15.30     14.48 o 
  -2   3  29      512.17      525.36     25.78 o 
  -1   3  29      958.79      963.06     65.07 o 
   0   3  29      913.77      914.22    120.45 o 
   1   3  29      554.74      515.12     24.99 o 
  -3   0  30      403.13      386.74     51.81 o 
  -2   0  30      202.85      176.03     36.72 o 
  -1   0  30      266.96      384.29     43.45 o 
   0   0  30     1867.59     1817.83     80.77 o 
   1   0  30      186.16      188.07     31.82 o 
   2   0  30     1014.06     1088.62     63.23 o 
  -3   1  30      139.07      128.10     35.90 o 
  -2   1  30       68.77       74.11     19.60 o 
  -1   1  30      733.41      666.78     90.77 o 
   0   1  30      113.06       99.57     18.96 o 
   1   1  30        0.05       16.99     13.52 o 
   2   1  30      118.44      141.32     21.23 o 
  -2   2  30      909.15      926.23     46.58 o 
  -1   2  30      265.04      249.20     24.26 o 
   0   2  30      613.54      646.92     33.42 o 
   1   2  30     1353.69     1375.00     60.38 o 
   2   2  30      481.57      537.07     38.96 o 
  -2   3  30      228.03      219.89     21.42 o 
  -1   3  30       73.87       87.45     15.18 o 
   0   3  30      225.07      206.63     17.92 o 
   1   3  30       37.33       26.40     20.19 o 
  -2   1  31      522.87      610.15     77.41 o 
  -1   1  31      570.19      574.13     45.08 o 
   0   1  31      865.36      973.00     42.33 o 
   1   1  31      984.81      966.98     41.88 o 
   2   1  31      746.28      780.56     47.83 o 
  -2   2  31       19.13       20.27     18.37 o 
  -1   2  31        4.21        5.34     13.13 o 
   0   2  31       44.45       34.63     23.46 o 
   1   2  31        0.17        1.84     13.67 o 
  -1   3  31      599.83      626.57     30.18 o 
   0   3  31      587.60      610.16     28.09 o 
  -2   0  32       15.03      -20.81     20.81 o 
  -1   0  32     3123.92     3150.20    116.88 o 
   0   0  32     1576.97     1540.02     77.31 o 
   1   0  32      145.96      187.25     33.45 o 
  -2   1  32       19.90       41.81     19.21 o 
  -1   1  32      449.43      449.36     49.16 o 
   0   1  32       43.47       24.68     20.60 o 
   1   1  32       38.28       98.72     25.50 o 
  -2   2  32      899.09      911.77     65.48 o 
  -1   2  32      314.13      337.68     28.33 o 
   0   2  32      456.38      450.85     31.51 o 
   1   2  32     1049.92     1138.80     56.50 o 
  -2   1  33     1042.72     1056.19     72.00 o 
  -1   1  33      506.19      563.38     54.67 o 
   0   1  33      554.80      700.45     51.81 o 
   1   1  33      450.02      443.24     42.63 o 
  -1   2  33        0.22       28.18     15.79 o 
   0   2  33        3.80       14.26     13.12 o 
  -1   0  34      987.33     1085.56     69.76 o 
   0   0  34      936.54     1091.27     68.54 o 
  -1   1  34        6.78      -15.12     15.12 o 
   0   1  34       21.72       18.56     20.81 o 
                                                 
